# Supplementary material for: Shigella Serotypes Associated With Carriage in Humans Establish Persistent Infection in Zebrafish
Source: J Infect Dis. 2023 Aug 9;228(8):1108–18. doi: 10.1093/infdis/jiad326 (PMC10582909; doi:10.1093/infdis/jiad326)
Supplement: jiad326_Supplementary_Data [file jiad326_supplementary_data.zip]

Archive with 10 entries (10 files):
- Supplementary Dataset.xlsx
- Supplementary Figure 1.pdf
- Supplementary Figure 2.pdf
- Supplementary Figure 3.pdf
- Supplementary Figure 4.pdf
- SUPPLEMENTARY MATERIAL LEGENDS.docx
- Supplementary Table 1.docx
- Supplementary Table 2.docx
- Supplementary Video 1.avi
- Supplementary Video 2.avi
