# Supplementary material for: Shigella Serotypes Associated With Carriage in Humans Establish Persistent Infection in Zebrafish
Source: J Infect Dis. 2023 Aug 9;228(8):1108–18. doi: 10.1093/infdis/jiad326 (PMC10582909; doi:10.1093/infdis/jiad326)
Supplement: jiad326_Supplementary_Data [file jiad326_supplementary_data.zip › Supplementary Dataset.xlsx]

## Sheet: Figure 1B
A
	Untreated
hpi	CFU	DF	CFU	DF	CFU	DF	CFU	DF	CFU	DF	CFU	DF	CFU	DF	CFU	DF	CFU	DF	CFU	DF	CFU	DF	CFU	DF	CFU	DF	CFU	DF	CFU	DF	CFU	DF	CFU	DF	CFU	DF	CFU	DF	CFU	DF	CFU	DF	CFU	DF	CFU	DF	CFU	DF	CFU
0	78	10	87	10	99	10	98	10	103	10	83	10	111	10	96	10	119	10	116	10	115	10	123	10	89	10	113	10	96	10	93	10	59	10	59	10	65	10	79	10	68	10	108	10	78	10	65	10
24	12	10	23	10	18	100000	31	100000	22	100	19	10	15	100	49	10000	26	10	48	10	44	100	18	1000	28	100	30	100	40	10	50	1	8	1000	18	100	8	1000	14	100	88	100	38	100	28	100	28	10
48	33	20	52	2	39	2	6	2	23	20	3	20	2	20	0	2	5	20	6	20	32	20	11	2	31	20	4	2	11	2	4	2	40	20	23	200	31	2000	52	20000	32	200	13	2000	12	20000	116	20000
72	16	2	27	2000	18	200	16	20	4	20	13	200	12	20	22	2	21	20	26	200	24	2000	44	2	4	2	0	2	4	2	4	2	3	2	0	2	2	2	18	2	42	20	2	2	2	2	6	2	2
96	1	2	48	2	22	2	5	20	0	2	22	2	6	20	10	32	15	2	6	2	5	2	7	2	78	20	12	2	25	2	8	2	9	2	8	2	11	2	4	2	4	20	12	2	0	2	0	2	4
120	1	2	13	2	0	2	17	2	2	2	7	2	6	2	10	2	0	2	11	2	26	2	0	2	18	2	3	2	24	20	28	2	9	2	3	2	8	2	0	2	7	2	5	2	48	2	60	20	1
144	79	2	29	2	40	2	92	2	20	2	10	2	17	2	11	2	32	2	39	2	3	2	12	2	5	2	10	2	2	2	2	2	13	2	19	2	6	2	0	2	35	2	20	20	6	20	0	2	10
B
	1 ug/ml Nal
hpi	CFU	DF	CFU	DF	CFU	DF	CFU	DF	CFU	DF	CFU	DF	CFU	DF	CFU	DF	CFU	DF	CFU	DF	CFU	DF	CFU	DF	CFU	DF	CFU	DF	CFU	DF	CFU	DF	CFU	DF	CFU	DF	CFU	DF	CFU	DF	CFU	DF	CFU	DF	CFU	DF	CFU	DF	CFU
24	20	2	15	2	5	2	5	2	20	2	45	2	11	20	30	2	10	2	20	2	20	2	5	2	35	2	30	2	40	2	25	2	40	2	20	2	30	2	67	2	46	2	20	2	3	2	21	2
48	3	2	18	2	3	2	3	2	4	2	1	2	3	2	6	2	1	2	1	2	1	2	13	2	4	2	0	2	0	2	3	2	14	2	4	2	4	2	2	2	2	2	7	2	3	2	21	2
72	4	2	2	2	5	2	0	2	0	2	1	2	0	2	1	2	0	2	4	2	0	2	0	2	1	2	1	2	0	2	0	2	0	2	0	2	0	2	0	2	0	2	1	2	2	2	0	2	8
96	6	2	0	2	6	2	1	2	4	2	1	2	0	2	0	2	1	2	1	2	0	2	0	2	13	2	4	2	0	2	0	2	2	2	3	2	4	2	4	2	1	2	2	2	0	2	15	2	3
120	0	2	0	2	0	2	0	2	3	2	0	2	0	2	2	2	0	2	1	2	0	2	0	2	2	2	0	2	0	2	0	2	0	2	7	2	13	2	6	2	0	2	0	2	0	2	1	2	5
144	15	2	2	2	2	2	0	2	7	2	0	2	1	2	0	2	1	2	0	2	0	2	0	2	8	2	14	2	0	2	0	2	1	2	3	2	0	2	3	2	7	2	0	2	7	2	0	2	11
C
	Untreated
hpi	CFU		CFU		CFU		CFU		CFU		CFU		CFU		CFU		CFU		CFU		CFU		CFU		CFU		CFU		CFU		CFU		CFU		CFU		CFU		CFU		CFU		CFU		CFU		CFU		CFU
0	780		870		990		980		1030		830		1110		960		1190		1160		1150		1230		890		1130		960		930		590		590		650		790		680		1080		780		650
24	120		230		1800000		3100000		2200		190		1500		490000		260		480		4400		18000		2800		3000		400		50		8000		1800		8000		1400		8800		3800		2800		280
48	660		104		78		12		460		60		40		0		100		120		640		22		620		8		22		8		800		4600		62000		1040000		6400		26000		240000		2320000
72	32		54000		3600		320		80		2600		240		44		420		5200		48000		88		8		0		8		8		6		0		4		36		840		4		4		12		4
96	2		96		44		100		0		44		120		320		30		12		10		14		1560		24		50		16		18		16		22		8		80		24		0		0		8
120	2		26		0		34		4		14		12		20		0		22		52		0		36		6		480		56		18		6		16		0		14		10		96		1200		2
144	158		58		80		184		40		20		34		22		64		78		6		24		10		20		4		4		26		38		12		0		70		400		120		0		20
D
	1 ug/ml Nal
hpi	CFU		CFU		CFU		CFU		CFU		CFU		CFU		CFU		CFU		CFU		CFU		CFU		CFU		CFU		CFU		CFU		CFU		CFU		CFU		CFU		CFU		CFU		CFU		CFU		CFU
24	40		30		10		10		40		90		220		60		20		40		40		10		70		60		80		50		80		40		60		134		92		40		6		42
48	6		36		6		6		8		2		6		12		2		2		2		26		8		0		0		6		28		8		8		4		4		14		6		42
72	8		4		10		0		0		2		0		2		0		8		0		0		2		2		0		0		0		0		0		0		0		2		4		0		16
96	12		0		12		2		8		2		0		0		2		2		0		0		26		8		0		0		4		6		8		8		2		4		0		30		6
120	0		0		0		0		6		0		0		4		0		2		0		0		4		0		0		0		0		14		26		12		0		0		0		2		10
144	30		4		4		0		14		0		2		0		2		0		0		0		16		28		0		0		2		6		0		6		14		0		14		0		22
E
	Untreated
hpi	Log10(CFU)		Log10(CFU)		Log10(CFU)		Log10(CFU)		Log10(CFU)		Log10(CFU)		Log10(CFU)		Log10(CFU)		Log10(CFU)		Log10(CFU)		Log10(CFU)		Log10(CFU)		Log10(CFU)		Log10(CFU)		Log10(CFU)		Log10(CFU)		Log10(CFU)		Log10(CFU)		Log10(CFU)		Log10(CFU)		Log10(CFU)		Log10(CFU)		Log10(CFU)		Log10(CFU)		Log10(CFU)
0	2.89209		2.93952		2.99564		2.99123		3.01284		2.91908		3.04532		2.98227		3.07555		3.06446		3.0607		3.08991		2.94939		3.05308		2.98227		2.96848		2.77085		2.77085		2.81291		2.89763		2.83251		3.03342		2.89209		2.81291
24	2.07918		2.36173		6.25527		6.49136		3.34242		2.27875		3.17609		5.6902		2.41497		2.68124		3.64345		4.25527		3.44716		3.47712		2.60206		1.69897		3.90309		3.25527		3.90309		3.14613		3.94448		3.57978		3.44716		2.44716
48	2.81954		2.01703		1.89209		1.07918		2.66276		1.77815		1.60206		0		2		2.07918		2.80618		1.34242		2.79239		0.90309		1.34242		0.90309		2.90309		3.66276		4.79239		6.01703		3.80618		4.41497		5.38021		6.36549
72	1.50515		4.73239		3.5563		2.50515		1.90309		3.41497		2.38021		1.64345		2.62325		3.716		4.68124		1.94448		0.90309		0		0.90309		0.90309		0.778151		0		0.60206		1.5563		2.92428		0.60206		0.60206		1.07918		0.60206
96	0.30103		1.98227		1.64345		2		0		1.64345		2.07918		2.50515		1.47712		1.07918		1		1.14613		3.19312		1.38021		1.69897		1.20412		1.25527		1.20412		1.34242		0.90309		1.90309		1.38021		0		0		0.90309
120	0.30103		1.41497		0		1.53148		0.60206		1.14613		1.07918		1.30103		0		1.34242		1.716		0		1.5563		0.778151		2.68124		1.74819		1.25527		0.778151		1.20412		0		1.14613		1		1.98227		3.07918		0.30103
144	2.19866		1.76343		1.90309		2.26482		1.60206		1.30103		1.53148		1.34242		1.80618		1.89209		0.778151		1.38021		1		1.30103		0.60206		0.60206		1.41497		1.57978		1.07918		0		1.8451		2.60206		2.07918		0		1.30103
F
	1 ug/ml Nal
hpi	Log10(CFU)		Log10(CFU)		Log10(CFU)		Log10(CFU)		Log10(CFU)		Log10(CFU)		Log10(CFU)		Log10(CFU)		Log10(CFU)		Log10(CFU)		Log10(CFU)		Log10(CFU)		Log10(CFU)		Log10(CFU)		Log10(CFU)		Log10(CFU)		Log10(CFU)		Log10(CFU)		Log10(CFU)		Log10(CFU)		Log10(CFU)		Log10(CFU)		Log10(CFU)		Log10(CFU)		Log10(CFU)
24	1.60206		1.47712		1		1		1.60206		1.95424		2.34242		1.77815		1.30103		1.60206		1.60206		1		1.8451		1.77815		1.90309		1.69897		1.90309		1.60206		1.77815		2.1271		1.96379		1.60206		0.778151		1.62325
48	0.778151		1.5563		0.778151		0.778151		0.90309		0.30103		0.778151		1.07918		0.30103		0.30103		0.30103		1.41497		0.90309		0		0		0.778151		1.44716		0.90309		0.90309		0.60206		0.60206		1.14613		0.778151		1.62325
72	0.90309		0.60206		1		0		0		0.30103		0		0.30103		0		0.90309		0		0		0.30103		0.30103		0		0		0		0		0		0		0		0.30103		0.60206		0		1.20412
96	1.07918		0		1.07918		0.30103		0.90309		0.30103		0		0		0.30103		0.30103		0		0		1.41497		0.90309		0		0		0.60206		0.778151		0.90309		0.90309		0.30103		0.60206		0		1.47712		0.778151
120	0		0		0		0		0.778151		0		0		0.60206		0		0.30103		0		0		0.60206		0		0		0		0		1.14613		1.41497		1.07918		0		0		0		0.30103		1
144	1.47712		0.60206		0.60206		0		1.14613		0		0.30103		0		0.30103		0		0		0		1.20412		1.44716		0		0		0.30103		0.778151		0		0.778151		1.14613		0		1.14613		0		1.34242
Legend	A-B: Actual colony forming units (CFU) counted on a plate and dilution factor (DF) adopted during plating, for untreated larvae (A) and larvae treated with 1 ug/ml Nalidixic acid (Nal) (B)
	C-D: CFU per larva, estimated by multiplying the CFU counted at the appropriate dilution by the corresponding DF
	E-F: Log10(CFU) per larva. A value of zero was assigned to the undefined form Log(0)
[truncated: 31 more columns]

## Sheet: Figure 1D
A
	Untreated
hpi	CFU	DF	CFU	DF	CFU	DF	CFU	DF	CFU	DF	CFU	DF	CFU	DF	CFU	DF	CFU	DF	CFU	DF	CFU	DF	CFU	DF
24	14	200	15	200	20	20	25	2	13	200	7	20000	8	200000	48	2000	10	200	15	2000	30	200	186	2000000
B
	1 ug/ml Nal
hpi	CFU	DF	CFU	DF	CFU	DF	CFU	DF	CFU	DF	CFU	DF	CFU	DF	CFU	DF	CFU	DF	CFU	DF	CFU	DF	CFU	DF
24	35	2	30	2	40	2	25	2	58	2	32	2	32	2	28	2	41	20	36	2	50	20	38	2
C
	Untreated
hpi	CFU	DF	CFU	DF	CFU	DF	CFU	DF	CFU	DF	CFU	DF	CFU	DF	CFU	DF	CFU	DF	CFU	DF	CFU	DF	CFU	DF
144	5	2	10	2	2	2	2	2	10	2	17	2	7	2	10	2	53	20	54	10	13	2	2	3
D
	1 ug/ml Nal
hpi	CFU	DF	CFU	DF	CFU	DF	CFU	DF	CFU	DF	CFU	DF	CFU	DF	CFU	DF	CFU	DF	CFU	DF	CFU	DF	CFU	DF
144	13	2	10	2	1	2	0	2	19	2	18	2	48	2	36	2	30	20	5	2	16	2	2	2
E
	Untreated
hpi	CFU		CFU		CFU		CFU		CFU		CFU		CFU		CFU		CFU		CFU		CFU		CFU
24	2800		3000		400		50		2600		140000		1600000		96000		2000		30000		6000		372000000
F
	1 ug/ml Nal
hpi	CFU		CFU		CFU		CFU		CFU		CFU		CFU		CFU		CFU		CFU		CFU		CFU
24	70		60		80		50		116		64		64		56		820		72		1000		76
G
	Untreated
hpi	CFU		CFU		CFU		CFU		CFU		CFU		CFU		CFU		CFU		CFU		CFU		CFU
144	10		20		4		4		20		34		14		20		1060		540		26		6
H
	1 ug/ml Nal
hpi	CFU		CFU		CFU		CFU		CFU		CFU		CFU		CFU		CFU		CFU		CFU		CFU
144	26		20		2		0		38		36		96		72		600		10		32		4
I
	Untreated																										Untreated
hpi	Log10(CFU)		Log10(CFU)		Log10(CFU)		Log10(CFU)		Log10(CFU)		Log10(CFU)		Log10(CFU)		Log10(CFU)		Log10(CFU)		Log10(CFU)		Log10(CFU)		Log10(CFU)			hpi	Average Log10(CFU)
24	3.44716		3.47712		2.60206		1.69897		3.41497		5.14613		6.20412		4.98227		3.30103		4.47712		3.77815		8.57054			24	4.2583
J
	1 ug/ml Nal																										1 ug/ml Nal
hpi	Log10(CFU)		Log10(CFU)		Log10(CFU)		Log10(CFU)		Log10(CFU)		Log10(CFU)		Log10(CFU)		Log10(CFU)		Log10(CFU)		Log10(CFU)		Log10(CFU)		Log10(CFU)			hpi	Average CFU
24	1.8451		1.77815		1.90309		1.69897		2.06446		1.80618		1.80618		1.74819		2.91381		1.85733		3		1.88081			24	2.02519
K
	Untreated																										Untreated
hpi	Log10(CFU)		Log10(CFU)		Log10(CFU)		Log10(CFU)		Log10(CFU)		Log10(CFU)		Log10(CFU)		Log10(CFU)		Log10(CFU)		Log10(CFU)		Log10(CFU)		Log10(CFU)			hpi	Average CFU
144	1		1.30103		0.60206		0.60206		1.30103		1.53148		1.14613		1.30103		3.02531		2.73239		1.41497		0.778151			144	1.39464
L
	1 ug/ml Nal																										1 ug/ml Nal
hpi	Log10(CFU)		Log10(CFU)		Log10(CFU)		Log10(CFU)		Log10(CFU)		Log10(CFU)		Log10(CFU)		Log10(CFU)		Log10(CFU)		Log10(CFU)		Log10(CFU)		Log10(CFU)			hpi	Average CFU
144	1.41497		1.30103		0.30103		0		1.57978		1.5563		1.98227		1.85733		2.77815		1		1.50515		0.60206			144	1.32317
Legend	A-D: Actual colony forming units (CFU) counted on a plate and dilution factor (DF) adopted during plating, for untreated larvae (A,C) and larvae treated with 1 ug/ml Nalidixic acid (Nal) (B,D) at different timepoints
	E-H: CFU per larvaa, estimated by multiplying the CFU counted at the appropriate dilution by the corresponding DF
	I-L: Log10(CFU) per larva. A value of zero was assigned to the undefined form Log(0)
